# Supplementary material for: Influence of sociodemographic and obstetric factors on maternal mortality in Brazil from 2011 to 2021
Source: BMC Womens Health. 2024 Feb 1;24:84. doi: 10.1186/s12905-024-02925-3 (PMC10835861; doi:10.1186/s12905-024-02925-3)
Supplement: Supplementary file 1 — Additional file 1. [file 12905_2024_2925_MOESM1_ESM.txt]

# Carregado pacotes
library(readr)
library(devtools)
library(read.dbc)
library(foreign)
library(readxl)
library(janitor)
library(skimr)
library(stringr)
library(stringi)
library(lubridate)
library(microdatasus)
library(tidyr)
library(dplyr)
library(tidyverse)
library(writexl)
library(magrittr)

# Criar um vetor com os nomes dos arquivos DBF a serem importados
arquivos <- c("DOMAT11.dbf", "DOMAT12.dbf", "DOMAT13.dbf", "DOMAT14.dbf", "DOMAT15.dbf", "DOMAT16.dbf", "DOMAT17.dbf", "DOMAT18.dbf", "DOMAT19.dbf", "DOMAT20.dbf", "DOMAT21.dbf")

# Criar um objeto vazio para armazenar os dados
dados_SIM_DOMAT <- NULL

# Loop para ler cada arquivo DBF e combinar os dados em um único objeto
for (arquivo in arquivos) {
  dados <- read.dbf(file = arquivos, as.is = TRUE)
  dados_SIM_DOMAT <- rbind(dados_SIM_DOMAT, dados)
}

# Combinar os dados em um único objeto
dados_SIM_DOMAT <- bind_rows(dados_SIM_DOMAT)

# Visualização das primeiras linhas do vetor
head(dados_SIM_DOMAT)

# Salvando base de dados brutos em CSV
write_excel_csv(dados_SIM_DOMAT, "dados_SIM_DOMAT.csv")

# Inspeção do tipo das variáaveis
sapply(X = dados_SIM_DOMAT, FUN = "typeof")

# Leitura de arquivo CSV. como vetor para banco de dados
dados_SIM_DOMAT <- read.csv(file = "dados_SIM_DOMAT.csv")


# Criando tabela {base_SIM_DOMAT} com as variáveis de interesse 
base_SIM_DOMAT <- select(dados_SIM_DOMAT, DTOBITO, DTNASC, IDADE, SEXO, RACACOR, ESTCIV, ESC, CODMUNRES, LOCOCOR, 
                         CODMUNRES, CODMUNOCOR, OBITOPARTO, OBITOGRAV, OBITOPUERP, ASSISTMED, EXAME, CIRURGIA,
                         LINHAA, LINHAB, LINHAC, LINHAD, LINHAII, CAUSABAS, CAUSABAS_O, FONTEINV)

# Visualizando {base_SIM_DOMAT} 
head(base_SIM_DOMAT)

# Salvando base de dados com variáveis de interesse em CSV
write_excel_csv(base_SIM_DOMAT, "base_SIM_DOMAT.csv")

# Inserindo a função `colnames()` para checar as variáveis
colnames(base_SIM_DOMAT)

base <- read.csv(file = "dados_SIM_DOMAT.csv")
# Criando tabela {base_SIM_DOMAT} com as variáveis de interesse 
base_SIM_DOMAT <- select(base, DTOBITO, IDADE, SEXO, RACACOR, ESTCIV, ESC, CODMUNRES, LOCOCOR, 
                         CODMUNRES, CODMUNOCOR, OBITOPARTO, OBITOGRAV, OBITOPUERP, ASSISTMED, EXAME, CIRURGIA,
                         LINHAA, LINHAB, LINHAC, LINHAD, LINHAII, CAUSABAS, CAUSABAS_O, FONTEINV)


#Delineamento

dados_brutos <- read.csv("dados_SIM_DOMAT.csv")
variaveis_de_interesse_dadosbrutos <- read.csv("base_SIM_DOMAT.csv")


variaveis_de_interesse_dadosbrutos$idade_valor <- as.numeric(substr(variaveis_de_interesse_dadosbrutos$IDADE, 2, 3))

# Agora, vamos usar a função subset() para filtrar as linhas onde 'idade_valor' é maior ou igual a 50
idade_50_ou_mais <- subset(variaveis_de_interesse_dadosbrutos, idade_valor >= 50 | idade_valor <= 9 | is.na(idade_valor) | idade_valor == 9)
# Finalmente, vamos usar a função nrow() para contar o número de linhas no subconjunto
num_linhas <- nrow(idade_50_ou_mais)

print(paste("O número de linhas com idades de 50 anos ou mais é:", num_linhas))


# Filtrando óbitos por causas Obstétricas diretas para vetor {SIM_DOMAT_OBS_DIR} 
SIM_DOMAT_OBS_DIR <- base_SIM_DOMAT |>
  filter(CAUSABAS %in% c("O00", "O000", "O001", "O002", "O008", "O009",
                         "O01", "O010", "O011", "O019",
                         "O02", "O020", "O021", "O029",
                         "O03", "O030", "O031", "O032", "O033",
                         "O04", "O040", "O041",
                         "O05", "O050", "O051", "O059",
                         "O06", "O060", "O061", "O069",
                         "O07", "O070", "O071",
                         "O08", "O080", "O081", "O082", "O083", "O084", "O085", "O088", "O089",
                         "O11", "O110", "O111", "O112", "O113",
                         "O12", "O120", "O121", "O122",
                         "O13", "O130", "O131", "O132",
                         "O14", "O140", "O141", "O149",
                         "O15", "O150", "O151", "O159",
                         "O16", "O160", "O161", "O169",
                         "O20", "O200", "O208", "O209",
                         "O21", "O210", "O211",
                         "O22", "O220", "O221", "O229",
                         "O23", "O230", "O231", "O232",
                         "O244", "O249",
                         "O26", "O260", "O261", "O262", "O263", "O264", "O265", "O266", "O267", "O268", "O269",
                         "O28", "O280", "O281",
                         "O29", "O290", "O291", "O298", "O299",
                         "O30", "O300", "O301", "O302", "O308", "O309",
                         "O31", "O310", "O311", "O312", "O313", "O314", "O315", "O318", "O319",
                         "O32", "O320", "O321", "O322", "O323", "O324", "O325", "O328", "O329",
                         "O33", "O330", "O331", "O332", "O333", "O334", "O335", "O336", "O337",
                         "O34", "O340", "O341", "O342", "O348", "O349",
                         "O35", "O350", "O351", "O352", "O353", "O354", "O355", "O356", "O357", "O358", "O359",
                         "O36", "O360", "O361", "O362", "O363", "O364", "O365", "O366", "O367", "O368", "O369",
                         "O40", "O400", "O401", "O409",
                         "O41", "O410", "O411", "O418", "O419",
                         "O42", "O420", "O421", "O422", "O428", "O429",
                         "O43", "O430", "O431", "O432", "O438", "O439",
                         "O44", "O440", "O441",
                         "O45", "O450", "O458", "O459",
                         "O46", "O460", "O461", "O468", "O469",
                         "O47", "O470", "O471", "O478", "O479",
                         "O48", "O480", "O481", "O482",
                         "O60", "O600", "O601", "O602",
                         "O61", "O610", "O611", "O618",
                         "O62", "O620", "O621", "O628", "O629",
                         "O63", "O630", "O631", "O632", "O638",
                         "O64", "O640", "O641", "O642",
                         "O65", "O650", "O651", "O652",
                         "O66", "O660", "O661", "O662",
                         "O67", "O670", "O671",
                         "O68", "O680", "O681", "O682",
                         "O69", "O690", "O691", "O692",
                         "O70", "O700", "O701", "O702", "O703",
                         "O71", "O710", "O711", "O719",
                         "O72", "O720", "O721",
                         "O73", "O730", "O731", "O732",
                         "O74", "O740", "O741", "O742",
                         "O75", "O750", "O751", "O758",
                         "O80", "O800", "O801",
                         "O81", "O810", "O811", "O812",
                         "O82", "O820", "O821",
                         "O83", "O830", "O831", "O832",
                         "O84", "O840", "O841", "O842", "O843", "O844", "O845", "O846", "O847",
                         "O85", "O850", "O851",
                         "O86", "O860", "O861", "O862",
                         "O87", "O870", "O871",
                         "O88", "O880", "O881",
                         "O89", "O890", "O891",
                         "O90", "O900", "O901",
                         "O91", "O910",
                         "O92", "O920", "O921", "O922", "O923", "O924", "O925", "O926", "O927",
                         "D392", "D392",
                         "E230", "E230"))


# Filtrando óbitos por causas Obstétricas indiretas para vetor {SIM_DOMAT_OBS_IND}
SIM_DOMAT_OBS_IND <- base_SIM_DOMAT |>
  filter(CAUSABAS %in% c("O10", "O24", "O240", "O241", "O242", "O243", "O249", "O25",
                         "O98", "O980", "O981", "O982", "O983", "O984", "O985", "O986", "O988", "O989",
                         "O99", "O990", "O991", "O992", "O993", "O994", "O995", "O996", "O997","O998",
                         "A34", "B20", "B200", "B201", "B202", "B203", "B204", "B205", "B206", "B207",
                         "B208", "B209", "B21", "B210", "B211", "B212", "B213", "B217", "B218", "B22", "B220", "B221", "B222", "B227", "B228",
                         "B23", "B230", "B231", "B232", "B233", "B238", "B239", "B24", "B240"))


# Salvando vetor {SIM_DOMAT_OBS_DIR} como arquivo xlsx.
write_xlsx(x = SIM_DOMAT_OBS_DIR, path = "SIM_DOMAT_OBS_DIR")

# Salvando vetor {SIM_DOMAT_OBS_IND} como arquivo xlsx
write_xlsx(x = SIM_DOMAT_OBS_IND, path = "SIM_DOMAT_OBS_IND")

# Vetores de causas obstétricas Diretas e Indiretas
Direta <- read_xlsx("SIM_DOMAT_OBS_DIR")
Indireta <- read_xlsx("SIM_DOMAT_OBS_IND")

# Transformando os valores em branco em 9 na coluna
colunas_a_substituir <- c("RACACOR", "ESTCIV", "ESC", "LOCOCOR", "OBITOPARTO", "OBITOGRAV", "OBITOPUERP", "ASSISTMED", "EXAME", "CIRURGIA", "FONTEINV")

Diretas <- Direta %>%
  mutate(across(all_of(colunas_a_substituir), ~coalesce(., 9)))


# Verificando a completude das variáveis
completude_9_prop <- Diretas %>%
  summarise(across(all_of(colunas_a_substituir), ~ sum(. == 9) / n(), .names = "{.col}_completude_9"))

completude_9_prop

# Transformando os valores em branco em 9 na coluna
colunas_a_substituir2 <- c("RACACOR", "ESTCIV", "ESC", "LOCOCOR", "OBITOPARTO", "OBITOGRAV", "OBITOPUERP", "ASSISTMED", "EXAME", "CIRURGIA", "FONTEINV")

Indiretas <- Indireta %>%
  mutate(across(all_of(colunas_a_substituir), ~coalesce(., 9)))
# Verificando a completude das variáveis
completude_9_prop2 <- Indiretas %>%
  summarise(across(all_of(colunas_a_substituir), ~ sum(. == 9) / n(), .names = "{.col}_completude_9"))
completude_9_prop2

# Recodificando variável idade
Diretas <- Diretas %>%
  mutate(IDADE = str_remove(IDADE, "^4"))

Indiretas <- Indiretas %>%
  mutate(IDADE = str_remove(IDADE, "^4"))

# Categorizando variável idade em faixa etária no contexto de Vigilância de óbito MIF

Diretas <- Diretas %>%
  mutate(Faixa_Etaria = case_when(
    IDADE >= 10 & IDADE <= 14 ~ "1",
    IDADE >= 15 & IDADE <= 19 ~ "2",
    IDADE >= 20 & IDADE <= 29 ~ "3",
    IDADE >= 30 & IDADE <= 39 ~ "4",
    IDADE >= 40 & IDADE <= 49 ~ "5",
    IDADE >= 50 ~ "9",
    TRUE ~ "Outra"
  ))

Indiretas <- Indiretas %>%
  mutate(Faixa_Etaria = case_when(
    IDADE >= 10 & IDADE <= 14 ~ "1",
    IDADE >= 15 & IDADE <= 19 ~ "2",
    IDADE >= 20 & IDADE <= 29 ~ "3",
    IDADE >= 30 & IDADE <= 39 ~ "4",
    IDADE >= 40 & IDADE <= 49 ~ "5",
    IDADE >= 50 ~ "9",
    TRUE ~ "Outra"
  ))

# Salvando vetor {DOMAT_OBSDIR} como arquivo xlsx.
write_xlsx(x = Diretas, path = "DOMAT_OBSDIR")

# Salvando vetor {DOMAT_OBSIND} como arquivo xlsx
write_xlsx(x = Indiretas, path = "DOMAT_OBSIND")

# Bases de dados de Mortalidade por causa obstétrica {Direta e Indireta}
Diretas <- read_xlsx("DOMAT_OBSDIR")
Indiretas <- read_xlsx("DOMAT_OBSIND")

#Verificar a estrutura do objeto Direta
str(Diretas)

# Verificar a estrutura do vetor Indiretas
str(Indiretas)


# Vetor com os códigos das 27 Unidades da Federação Brasileira
codigos_uf <- c("11", "12", "13", "14", "15", "16", "17", "21", "22", "23", "24", "25", "26", "27", "28", "29", "31", "32", "33", "35", "41", "42", "43", "50", "51", "52", "53")

# Vetor com os nomes das 27 Unidades da Federação Brasileira
nomes_uf <- c("RO", "AC", "AM", "RR", "PA", "AP", "TO", "MA", "PI", "CE", "RN", "PB", "PE", "AL", "SE", "BA", "MG", "ES", "RJ", "SP", "PR", "SC", "RS", "MS", "MT", "GO", "DF")

# Vetor Diretas
Diretas <- Diretas %>%
  mutate(
    UFRES = case_when(
      substr(CODMUNRES, 1, 2) %in% codigos_uf ~ nomes_uf[match(substr(CODMUNRES, 1, 2), codigos_uf)],
      TRUE ~ "Outra UF"
    ),
    UFOCOR = case_when(
      substr(CODMUNOCOR, 1, 2) %in% codigos_uf ~ nomes_uf[match(substr(CODMUNOCOR, 1, 2), codigos_uf)],
      TRUE ~ "Outra UF"
    )
  )
# Vetor com os códigos das 27 Unidades da Federação Brasileira
codigos_uf <- c("11", "12", "13", "14", "15", "16", "17", "21", "22", "23", "24", "25", "26", "27", "28", "29", "31", "32", "33", "35", "41", "42", "43", "50", "51", "52", "53")

# Vetor com os nomes das 27 Unidades da Federação Brasileira
nomes_uf <- c("RO", "AC", "AM", "RR", "PA", "AP", "TO", "MA", "PI", "CE", "RN", "PB", "PE", "AL", "SE", "BA", "MG", "ES", "RJ", "SP", "PR", "SC", "RS", "MS", "MT", "GO", "DF")

# Vetor Diretas
Diretas <- Diretas %>%
  mutate(
    UFRES = substr(CODMUNRES, 1, 2),
    UFOCOR = substr(CODMUNOCOR, 1, 2)
  )
# Vetor Indiretas
Indiretas <- Indiretas %>%
  mutate(
    UFRES = substr(CODMUNRES, 1, 2),
    UFOCOR = substr(CODMUNOCOR, 1, 2)
  )
# Salvando vetor {OBSDIR} como arquivo xlsx.
write_xlsx(x = Diretas, path ="OBSDIR")
# Salvando vetor {OBSIND} como arquivo xlsx.
write_xlsx(x = Indiretas, path ="OBSIND")

#Criando Objetos
Direta <- read_xlsx("OBSDIR")
Indireta <- read_xlsx("OBSIND")

# Visualizando a estrutura dos objetos 
glimpse(Direta)
glimpse(Indireta)


Direta |>
# selecionando as colunas RACACOR, ESTCIV, ESC, FONTEINV, Faixa_Etaria, UFRES
select(RACACOR, ESTCIV, ESC, FONTEINV, Faixa_Etaria, UFRES) |>
  
  # sumarizando o banco utilizando a função summary()
  summary()

Indireta |>
  # selecionando as colunas RACACOR, ESTCIV, ESC, FONTEINV, Faixa_Etaria, UFRES
  select(RACACOR, ESTCIV, ESC, FONTEINV, Faixa_Etaria, UFRES) |>
  
  # sumarizando o banco utilizando a função summary()
  summary()


# Selecionando variáveis para novo objeto que irá para o SPSS
colunas_selecionadas <- c(
  "DTOBITO", "SEXO", "RACACOR", "ESTCIV", "ESC",
  "CODMUNRES", "LOCOCOR", "OBITOPARTO", "OBITOGRAV",
  "OBITOPUERP", "FONTEINV", "Faixa_Etaria", "UFRES", "UFOCOR"
)

# Criando os novos objetos
Direta_SPSS <- Direta %>%
  select(all_of(colunas_selecionadas))

Indireta_SPSS <- Indireta %>%
  select(all_of(colunas_selecionadas))

# Extrair apenas o ano da coluna DTOBITO nos novos Data Frames
Direta_SPSS$DTOBITO <- substr(Direta_SPSS$DTOBITO, 5, 8)
Indireta_SPSS$DTOBITO <- substr(Indireta_SPSS$DTOBITO, 5, 8)

# Bases de dados de Mortalidade por causa obstétrica {Direta e Indireta}
Direta_SPSS <- read_xlsx("Direta_SPSS.xlsx")
Indireta_SPSS <- read_xlsx("Indireta_SPSS.xlsx")

# Função para mapear UF para macrorregião
map_uf_to_regiaores <- function(uf) {
  uf <- as.character(uf)
  case_when(
    substring(uf, 1, 2) %in% c("11", "12", "13", "14", "15", "16", "17") ~ 1, # Norte
    substring(uf, 1, 2) %in% c("21", "22", "23", "24", "25", "26", "27", "28", "29") ~ 2, # Nordeste
    substring(uf, 1, 2) %in% c("31", "32", "33", "35") ~ 3, # Sudeste
    substring(uf, 1, 2) %in% c("41", "42", "43") ~ 4, # Sul
    substring(uf, 1, 2) %in% c("50", "51", "52", "53") ~ 5, # Centro-Oeste
    TRUE ~ NA_integer_ # Valor desconhecido
  )
}

# Aplicar a função para criar a coluna REGIAORES em Direta_SPSS
Direta_SPSS <- Direta_SPSS %>%
  mutate(REGIAORES = map_uf_to_regiaores(UFRES))

# Aplicar a função para criar a coluna REGIAOOCOR em Direta_SPSS
Direta_SPSS <- Direta_SPSS %>%
  mutate(REGIAOOCOR = map_uf_to_regiaores(UFOCOR))

# Repetir o mesmo processo para o Data Frame Indireta_SPSS
Indireta_SPSS <- Indireta_SPSS %>%
  mutate(REGIAORES = map_uf_to_regiaores(UFRES))

Indireta_SPSS <- Indireta_SPSS %>%
  mutate(REGIAOOCOR = map_uf_to_regiaores(UFOCOR))


# Exportando os novos objetos para arquivos Excel (.xlsx)
write_xlsx(Direta_SPSS, "Direta_SPSS.xlsx")
write_xlsx(Indireta_SPSS, "Indireta_SPSS.xlsx")

#Aquisição de microdados SINASC
dados11 <- fetch_datasus(year_start = 2011, 
                       year_end = 2021, 
                       information_system = "SINASC", 
                       uf = "RO", 
                       vars = c("LOCNASC", "CODMUNNASC", "IDADEMAE", "ESTCIVMAE", "ESCMAE", "CODMUNRES", "PARTO", "CONSULTAS", "DTNASC", "RACACORMAE"))
dados12 <- fetch_datasus(year_start = 2011, 
                         year_end = 2021, 
                         information_system = "SINASC", 
                         uf = "AC", 
                         vars = c("LOCNASC", "CODMUNNASC", "IDADEMAE", "ESTCIVMAE", "ESCMAE", "CODMUNRES", "PARTO", "CONSULTAS", "DTNASC", "RACACORMAE"))
dados13 <- fetch_datasus(year_start = 2011, 
                         year_end = 2021, 
                         information_system = "SINASC", 
                         uf = "AM", 
                         vars = c("LOCNASC", "CODMUNNASC", "IDADEMAE", "ESTCIVMAE", "ESCMAE", "CODMUNRES", "PARTO", "CONSULTAS", "DTNASC", "RACACORMAE"))
dados14 <- fetch_datasus(year_start = 2011, 
                         year_end = 2021, 
                         information_system = "SINASC", 
                         uf = "RR", 
                         vars = c("LOCNASC", "CODMUNNASC", "IDADEMAE", "ESTCIVMAE", "ESCMAE", "CODMUNRES", "PARTO", "CONSULTAS", "DTNASC", "RACACORMAE"))
dados15 <- fetch_datasus(year_start = 2011, 
                         year_end = 2021, 
                         information_system = "SINASC", 
                         uf = "PA", 
                         vars = c("LOCNASC", "CODMUNNASC", "IDADEMAE", "ESTCIVMAE", "ESCMAE", "CODMUNRES", "PARTO", "CONSULTAS", "DTNASC", "RACACORMAE"))
dados16 <- fetch_datasus(year_start = 2011, 
                         year_end = 2021, 
                         information_system = "SINASC", 
                         uf = "AP", 
                         vars = c("LOCNASC", "CODMUNNASC", "IDADEMAE", "ESTCIVMAE", "ESCMAE", "CODMUNRES", "PARTO", "CONSULTAS", "DTNASC", "RACACORMAE"))
dados17 <- fetch_datasus(year_start = 2011, 
                         year_end = 2021, 
                         information_system = "SINASC", 
                         uf = "TO", 
                         vars = c("LOCNASC", "CODMUNNASC", "IDADEMAE", "ESTCIVMAE", "ESCMAE", "CODMUNRES", "PARTO", "CONSULTAS", "DTNASC", "RACACORMAE"))
dados21 <- fetch_datasus(year_start = 2011, 
                         year_end = 2021, 
                         information_system = "SINASC", 
                         uf = "MA", 
                         vars = c("LOCNASC", "CODMUNNASC", "IDADEMAE", "ESTCIVMAE", "ESCMAE", "CODMUNRES", "PARTO", "CONSULTAS", "DTNASC", "RACACORMAE"))
dados22 <- fetch_datasus(year_start = 2011, 
                         year_end = 2021, 
                         information_system = "SINASC", 
                         uf = "PI", 
                         vars = c("LOCNASC", "CODMUNNASC", "IDADEMAE", "ESTCIVMAE", "ESCMAE", "CODMUNRES", "PARTO", "CONSULTAS", "DTNASC", "RACACORMAE"))
dados23 <- fetch_datasus(year_start = 2011, 
                         year_end = 2021, 
                         information_system = "SINASC", 
                         uf = "CE", 
                         vars = c("LOCNASC", "CODMUNNASC", "IDADEMAE", "ESTCIVMAE", "ESCMAE", "CODMUNRES", "PARTO", "CONSULTAS", "DTNASC", "RACACORMAE"))
dados24 <- fetch_datasus(year_start = 2011, 
                         year_end = 2021, 
                         information_system = "SINASC", 
                         uf = "RN", 
                         vars = c("LOCNASC", "CODMUNNASC", "IDADEMAE", "ESTCIVMAE", "ESCMAE", "CODMUNRES", "PARTO", "CONSULTAS", "DTNASC", "RACACORMAE"))
dados25 <- fetch_datasus(year_start = 2011, 
                         year_end = 2021, 
                         information_system = "SINASC", 
                         uf = "PB", 
                         vars = c("LOCNASC", "CODMUNNASC", "IDADEMAE", "ESTCIVMAE", "ESCMAE", "CODMUNRES", "PARTO", "CONSULTAS", "DTNASC", "RACACORMAE"))
dados26 <- fetch_datasus(year_start = 2011, 
                         year_end = 2021, 
                         information_system = "SINASC", 
                         uf = "PE", 
                         vars = c("LOCNASC", "CODMUNNASC", "IDADEMAE", "ESTCIVMAE", "ESCMAE", "CODMUNRES", "PARTO", "CONSULTAS", "DTNASC", "RACACORMAE"))
dados27 <- fetch_datasus(year_start = 2011, 
                         year_end = 2021, 
                         information_system = "SINASC", 
                         uf = "AL", 
                         vars = c("LOCNASC", "CODMUNNASC", "IDADEMAE", "ESTCIVMAE", "ESCMAE", "CODMUNRES", "PARTO", "CONSULTAS", "DTNASC", "RACACORMAE"))
dados28 <- fetch_datasus(year_start = 2011, 
                         year_end = 2021, 
                         information_system = "SINASC", 
                         uf = "SE", 
                         vars = c("LOCNASC", "CODMUNNASC", "IDADEMAE", "ESTCIVMAE", "ESCMAE", "CODMUNRES", "PARTO", "CONSULTAS", "DTNASC", "RACACORMAE"))
dados29 <- fetch_datasus(year_start = 2011, 
                         year_end = 2021, 
                         information_system = "SINASC", 
                         uf = "BA", 
                         vars = c("LOCNASC", "CODMUNNASC", "IDADEMAE", "ESTCIVMAE", "ESCMAE", "CODMUNRES", "PARTO", "CONSULTAS", "DTNASC", "RACACORMAE"))
dados31 <- fetch_datasus(year_start = 2011, 
                         year_end = 2021, 
                         information_system = "SINASC", 
                         uf = "MG", 
                         vars = c("LOCNASC", "CODMUNNASC", "IDADEMAE", "ESTCIVMAE", "ESCMAE", "CODMUNRES", "PARTO", "CONSULTAS", "DTNASC", "RACACORMAE"))
dados32 <- fetch_datasus(year_start = 2011, 
                         year_end = 2021, 
                         information_system = "SINASC", 
                         uf = "ES", 
                         vars = c("LOCNASC", "CODMUNNASC", "IDADEMAE", "ESTCIVMAE", "ESCMAE", "CODMUNRES", "PARTO", "CONSULTAS", "DTNASC", "RACACORMAE"))
dados33 <- fetch_datasus(year_start = 2011, 
                         year_end = 2021, 
                         information_system = "SINASC", 
                         uf = "RJ", 
                         vars = c("LOCNASC", "CODMUNNASC", "IDADEMAE", "ESTCIVMAE", "ESCMAE", "CODMUNRES", "PARTO", "CONSULTAS", "DTNASC", "RACACORMAE"))
dados35 <- fetch_datasus(year_start = 2011, 
                         year_end = 2021, 
                         information_system = "SINASC", 
                         uf = "SP", 
                         vars = c("LOCNASC", "CODMUNNASC", "IDADEMAE", "ESTCIVMAE", "ESCMAE", "CODMUNRES", "PARTO", "CONSULTAS", "DTNASC", "RACACORMAE"))
dados41 <- fetch_datasus(year_start = 2011, 
                         year_end = 2021, 
                         information_system = "SINASC", 
                         uf = "PR", 
                         vars = c("LOCNASC", "CODMUNNASC", "IDADEMAE", "ESTCIVMAE", "ESCMAE", "CODMUNRES", "PARTO", "CONSULTAS", "DTNASC", "RACACORMAE"))
dados42 <- fetch_datasus(year_start = 2011, 
                         year_end = 2021, 
                         information_system = "SINASC", 
                         uf = "SC", 
                         vars = c("LOCNASC", "CODMUNNASC", "IDADEMAE", "ESTCIVMAE", "ESCMAE", "CODMUNRES", "PARTO", "CONSULTAS", "DTNASC", "RACACORMAE"))
dados43 <- fetch_datasus(year_start = 2011, 
                         year_end = 2021, 
                         information_system = "SINASC", 
                         uf = "RS", 
                         vars = c("LOCNASC", "CODMUNNASC", "IDADEMAE", "ESTCIVMAE", "ESCMAE", "CODMUNRES", "PARTO", "CONSULTAS", "DTNASC", "RACACORMAE"))
dados50<- fetch_datasus(year_start = 2011, 
                         year_end = 2021, 
                         information_system = "SINASC", 
                         uf = "MS", 
                         vars = c("LOCNASC", "CODMUNNASC", "IDADEMAE", "ESTCIVMAE", "ESCMAE", "CODMUNRES", "PARTO", "CONSULTAS", "DTNASC", "RACACORMAE"))
dados51 <- fetch_datasus(year_start = 2011, 
                         year_end = 2021, 
                         information_system = "SINASC", 
                         uf = "MT", 
                         vars = c("LOCNASC", "CODMUNNASC", "IDADEMAE", "ESTCIVMAE", "ESCMAE", "CODMUNRES", "PARTO", "CONSULTAS", "DTNASC", "RACACORMAE"))
dados52 <- fetch_datasus(year_start = 2011, 
                         year_end = 2021, 
                         information_system = "SINASC", 
                         uf = "GO", 
                         vars = c("LOCNASC", "CODMUNNASC", "IDADEMAE", "ESTCIVMAE", "ESCMAE", "CODMUNRES", "PARTO", "CONSULTAS", "DTNASC", "RACACORMAE"))
dados53 <- fetch_datasus(year_start = 2011, 
                         year_end = 2021, 
                         information_system = "SINASC", 
                         uf = "DF", 
                         vars = c("LOCNASC", "CODMUNNASC", "IDADEMAE", "ESTCIVMAE", "ESCMAE", "CODMUNRES", "PARTO", "CONSULTAS", "DTNASC", "RACACORMAE"))

# Unindo vetores em um único objeto {dados_SINASC}
dados_SINASC <- bind_rows(
  dados11, dados12, dados13, dados14, dados15, dados16, dados17,
  dados21, dados22, dados23, dados24, dados25, dados26, dados27, dados28, dados29,
  dados31, dados32, dados33, dados35,
  dados41, dados42, dados43,
  dados50, dados51, dados52, dados53
)


# Supondo que você quer excluir a coluna CODMUNNASC
dados_SINASC <- dados_SINASC %>%
  select(-CODMUNNASC)

# Verificando a estrutura do novo data frame
str(dados_SinasC)

# Substituir NA por "9" em todas as colunas relevantes
dados_SINASC <- dados_SINASC %>%
  mutate_all(~ ifelse(is.na(.), "9", .))

# Salvar em CSV
write.csv(dados_SINASC, "dados_SINASC.csv", row.names = FALSE)
# Salvar em XLSX
write_xlsx(dados_SINASC, "dados_SINASC.xlsx")

summary(dados_SINASC)
dados_SinasC <- read.csv("dados_SINASC.csv") 

# Criar a coluna CODREGIAO
dados_SinasC$CODREGIAO <- as.integer(substr(dados_SinasC$CODMUNRES, 1, 1))

# Criar a coluna CODUF
dados_SinasC$CODUF <- as.integer(substr(dados_SinasC$CODMUNRES, 1, 2))

# Transformar os valores da coluna DTNASC para conter apenas o ano no formato AAAA
dados_SinasC$DTNASC <- ifelse(nchar(dados_SinasC$DTNASC) == 10, 
                              as.integer(substr(dados_SinasC$DTNASC, 1, 4)),
                              as.integer(substr(dados_SinasC$DTNASC, 5, 8)))

na_rows <- which(is.na(dados_SinasC$DTNASC))


# Salvar em CSV
write.csv(dados_SinasC, "dados_SINASC.csv", row.names = FALSE)

# Transformando variáveis 
dados_SinasC <- dados_SinasC %>%
  mutate(FAIXA_ETARIAMAE = case_when(
    IDADEMAE >= 10 & IDADEMAE <= 14 ~ 1,
    IDADEMAE >= 15 & IDADEMAE <= 19 ~ 2,
    IDADEMAE >= 20 & IDADEMAE <= 29 ~ 3,
    IDADEMAE >= 30 & IDADEMAE <= 39 ~ 4,
    IDADEMAE >= 40 & IDADEMAE <= 49 ~ 5,
    IDADEMAE >= 50 ~ 9,
    TRUE ~ NA_integer_  # Valor desconhecido para outras idades
  ))

# Convertendo os valores da coluna RACACORMAE para numéricos
dados_SinasC <- dados_SinasC %>%
  mutate(RACACORMAE = case_when(
    RACACORMAE %in% c("Branca", "1") ~ "1",
    RACACORMAE %in% c("Preta", "2") ~ "2",
    RACACORMAE %in% c("Amarela", "3") ~ "3",
    RACACORMAE %in% c("Parda", "4") ~ "4",
    RACACORMAE %in% c("Indígena", "5") ~ "5",
    TRUE ~ "9"
  ))

# Convertendo os valores da coluna ESTCIVMAE para numéricos
dados_SinasC <- dados_SinasC %>%
  mutate(ESTCIVMAE = case_when(
    ESTCIVMAE %in% c("Solteira", "1") ~ "1",
    ESTCIVMAE %in% c("Casada", "2") ~ "2",
    ESTCIVMAE %in% c("Viúva", "3") ~ "3",
    ESTCIVMAE %in% c("Separada judicialmente", "4") ~ "4",
    ESTCIVMAE %in% c("União estável", "5") ~ "5",
    TRUE ~ "9"
  ))

# Convertendo os valores da coluna ESCMAE para numéricos
dados_SinasC <- dados_SinasC %>%
  mutate(ESCMAE = case_when(
    ESCMAE %in% c("Nenhuma", "1") ~ "1",
    ESCMAE %in% c("1 a 3 anos", "2") ~ "2",
    ESCMAE %in% c("4 a 7 anos", "3") ~ "3",
    ESCMAE %in% c("8 a 11 anos", "4") ~ "4",
    ESCMAE %in% c("12 e mais", "5") ~ "5",
    TRUE ~ "9"
  ))

# Salvar em CSV
write.csv(dados_SinasC, "dados_SINASC.csv", row.names = FALSE)

# Convertendo a coluna para numérico
dados_SinasC$ESCMAE <- as.numeric(dados_SinasC$ESCMAE)

# Visualizando os resultados
print(dados_SinasC)

# Convertendo a coluna para numérico
dados_SinasC$ESCMAE <- as.numeric(dados_SinasC$ESCMAE)

# Convertendo a coluna para numérico
dados_SinasC$ESTCIVMAE <- as.numeric(dados_SinasC$ESTCIVMAE)


unique(dados_SinasC$ESTCIVMAE)


# Estruturando dados para cálculo do RMM
Direta <- read_xlsx("Direta_SPSS.xlsx")


# Vetor para armazenar os resultados da RMM
rmm_result <- data.frame(ANO = character(),
                         REGIAO = character(),
                         RMM = numeric())

# Loop para calcular RMM para cada ano e região
for (ano in 2011:2021) {
  for (regiao in 1:5) {
    # Filtra os dados para o ano e região especificados
    dados_direta <- subset(Direta, DTOBITO == ano & REGIAORES == regiao)
    dados_sinasC <- subset(dados_SinasC, DTNASC == ano & CODREGIAO == regiao)
    
    # Calcula o número de óbitos maternos e nascidos vivos
    num_obitos_maternos <- nrow(dados_direta)
    num_nascidos_vivos <- nrow(dados_sinasC)
    
    # Calcula a RMM
    rmm <- (num_obitos_maternos / num_nascidos_vivos) * 100000
    
    # Armazena o resultado no vetor
    rmm_result <- rbind(rmm_result, data.frame(ANO = ano, REGIAO = regiao, RMM = rmm))
  }
}

# Exibe os resultados
print(rmm_result)

# Salvando valores da Razão de Mortalidade Materna por causas obstétricas diretas por região
write_xlsx(rmm_result, "RMMDIRETAREGIAO")

# Vamos calcular a RMM Indireta para cada ano e região
anos <- 2011:2021
regioes <- 1:5
Indireta <- read_xlsx("Indireta_SPSS.xlsx")

# Criando um data frame vazio para armazenar os resultados
rmm_result_indireta <- data.frame(ANO = integer(), REGIAORES = integer(), RMM = numeric())

# Loop para calcular a RMM
for (ano in anos) {
  for (regiao in regioes) {
    # Numerador: Número de óbitos maternos por região e ano de ocorrência
    numerador <- Indireta %>%
      filter(DTOBITO == ano, REGIAORES == regiao) %>%
      nrow()
    
    # Denominador: Número de nascidos vivos por região e ano de ocorrência
    denominador <- dados_SinasC %>%
      filter(DTNASC == ano, CODREGIAO == regiao) %>%
      nrow()
    
    # Calculando a RMMIndireta
    rmm <- (numerador / denominador) * 100000
    
    # Criando uma linha com os resultados e adicione ao data frame
    linha_resultado <- data.frame(ANO = ano, REGIAORES = regiao, RMM = rmm)
    rmm_result_indireta <- rbind(rmm_result_indireta, linha_resultado)
  }
}

# Exibindo os resultados
print(rmm_result_indireta)

# Salvando os resultados em um arquivo XLSX
write_xlsx(rmm_result_indireta, path = "RMM_Indireta.xlsx")

dados_SinasC <- read.csv("dados_SINASC.csv")


# Importando vetores para cálculo do REM Direta de acordo com Faixa Etária
Direta <- read_xlsx("Direta_SPSS.xlsx")
dados_SinasC <- read.csv("dados_SINASC.csv")

# Agrupando os dados por ano, região e faixa etária
Direta_agrupada <- Direta %>%
  group_by(DTOBITO, REGIAORES, Faixa_Etaria) %>%
  summarise(Obitos = n())

dados_SinasC_agrupada <- dados_SinasC %>%
  group_by(DTNASC, CODREGIAO, FAIXA_ETARIAMAE) %>%
  summarise(Nascidos_vivos = n())

# Juntando os dois conjuntos de dados
dados <- merge(Direta_agrupada, dados_SinasC_agrupada, 
               by.x = c("DTOBITO", "REGIAORES", "Faixa_Etaria"), 
               by.y = c("DTNASC", "CODREGIAO", "FAIXA_ETARIAMAE"))

# Calculando o REM
dados$REM <- (dados$Obitos / dados$Nascidos_vivos) * 100000

# Agrupando os dados por ano, região e raça/cor
Direta_agrupada <- Direta %>%
  group_by(DTOBITO, REGIAORES, RACACOR) %>%
  summarise(Obitos = n(), .groups = "drop")

dados_SinasC_agrupada <- dados_SinasC %>%
  group_by(DTNASC, CODREGIAO, RACACORMAE) %>%
  summarise(Nascidos_vivos = n(), .groups = "drop")

# Juntando os dois conjuntos de dados
dados <- merge(Direta_agrupada, dados_SinasC_agrupada, 
               by.x = c("DTOBITO", "REGIAORES", "RACACOR"), 
               by.y = c("DTNASC", "CODREGIAO", "RACACORMAE"))

# Calculando o REM
dados$REM <- (dados$Obitos / dados$Nascidos_vivos) * 100000

# Agrupando os dados por ano, região e estado civil
Direta_agrupada <- Direta %>%
  group_by(DTOBITO, REGIAORES, ESTCIV) %>%
  summarise(Obitos = n(), .groups = "drop")

dados_SinasC_agrupada <- dados_SinasC %>%
  group_by(DTNASC, CODREGIAO, ESTCIVMAE) %>%
  summarise(Nascidos_vivos = n(), .groups = "drop")

# Juntando os dois conjuntos de dados
dados <- merge(Direta_agrupada, dados_SinasC_agrupada, 
               by.x = c("DTOBITO", "REGIAORES", "ESTCIV"), 
               by.y = c("DTNASC", "CODREGIAO", "ESTCIVMAE"))

# Calculando o REM
dados$REM <- (dados$Obitos / dados$Nascidos_vivos) * 100000


# Agrupando os dados por ano, região e escolaridade
Direta_agrupada <- Direta %>%
  group_by(DTOBITO, REGIAORES, ESC) %>%
  summarise(Obitos = n(), .groups = "drop")

dados_SinasC_agrupada <- dados_SinasC %>%
  group_by(DTNASC, CODREGIAO, ESCMAE) %>%
  summarise(Nascidos_vivos = n(), .groups = "drop")

# Juntando os dois conjuntos de dados
dados <- merge(Direta_agrupada, dados_SinasC_agrupada, 
               by.x = c("DTOBITO", "REGIAORES", "ESC"), 
               by.y = c("DTNASC", "CODREGIAO", "ESCMAE"))

# Calculando o REM
dados$REM <- (dados$Obitos / dados$Nascidos_vivos) * 100000

# Visualizando os resultados
print(dados)

write_xlsx(dados, "REM_ESC")

# Importando vetores para cálculo do REM INdireta de acordo com Faixa Etária
Indireta <- read_xlsx("Indireta_SPSS.xlsx")
dados_SinasC <- read.csv("dados_SINASC.csv")


# Agrupando os dados por ano, região e faixa etária
Indireta_agrupada <- Indireta %>%
  group_by(DTOBITO, REGIAORES, Faixa_Etaria) %>%
  summarise(Obitos = n(), .groups = "drop")

dados_SinasC_agrupada <- dados_SinasC %>%
  group_by(DTNASC, CODREGIAO, FAIXA_ETARIAMAE) %>%
  summarise(Nascidos_vivos = n(), .groups = "drop")

# Juntando os dois conjuntos de dados
dados <- merge(Indireta_agrupada, dados_SinasC_agrupada, 
               by.x = c("DTOBITO", "REGIAORES", "Faixa_Etaria"), 
               by.y = c("DTNASC", "CODREGIAO", "FAIXA_ETARIAMAE"))

# Calculando o REM
dados$REM <- (dados$Obitos / dados$Nascidos_vivos) * 100000

# Agrupando os dados por ano, região e raça/cor
Indireta_agrupada <- Indireta %>%
  group_by(DTOBITO, REGIAORES, RACACOR) %>%
  summarise(Obitos = n(), .groups = "drop")

dados_SinasC_agrupada <- dados_SinasC %>%
  group_by(DTNASC, CODREGIAO, RACACORMAE) %>%
  summarise(Nascidos_vivos = n(), .groups = "drop")

# Juntando os dois conjuntos de dados
dados <- merge(Indireta_agrupada, dados_SinasC_agrupada, 
               by.x = c("DTOBITO", "REGIAORES", "RACACOR"), 
               by.y = c("DTNASC", "CODREGIAO", "RACACORMAE"))

# Calculando o REM
dados$REM <- (dados$Obitos / dados$Nascidos_vivos) * 100000

# Visualizando os resultados
print(dados)

# Exportando dados
write_xlsx(dados, "REM_INDRACA")

# Agrupando os dados por ano, região e estado civil
Indireta_agrupada <- Indireta %>%
  group_by(DTOBITO, REGIAORES, ESTCIV) %>%
  summarise(Obitos = n(), .groups = "drop")

dados_SinasC_agrupada <- dados_SinasC %>%
  group_by(DTNASC, CODREGIAO, ESTCIVMAE) %>%
  summarise(Nascidos_vivos = n(), .groups = "drop")

# Juntando os dois conjuntos de dados
dados <- merge(Indireta_agrupada, dados_SinasC_agrupada, 
               by.x = c("DTOBITO", "REGIAORES", "ESTCIV"), 
               by.y = c("DTNASC", "CODREGIAO", "ESTCIVMAE"))

# Calculando o REM
dados$REM <- (dados$Obitos / dados$Nascidos_vivos) * 100000

# Visualizando os resultados
print(dados)

# Exportando dados
write_xlsx(dados, "REM_INDESTCIV")

# Agrupando os dados por ano, região e escolaridade
Indireta_agrupada <- Indireta %>%
  group_by(DTOBITO, REGIAORES, ESC) %>%
  summarise(Obitos = n(), .groups = "drop")

dados_SinasC_agrupada <- dados_SinasC %>%
  group_by(DTNASC, CODREGIAO, ESCMAE) %>%
  summarise(Nascidos_vivos = n(), .groups = "drop")

# Juntando os dois conjuntos de dados
dados <- merge(Indireta_agrupada, dados_SinasC_agrupada, 
               by.x = c("DTOBITO", "REGIAORES", "ESC"), 
               by.y = c("DTNASC", "CODREGIAO", "ESCMAE"))

# Calculando o REM
dados$REM <- (dados$Obitos / dados$Nascidos_vivos) * 100000

# Visualizando os resultados
print(dados)
# Exportando dados
write_xlsx(dados, "REM_INDESC")
# Exportando dados
write_xlsx(dados, "REM_INDIRETA")

# Construção de variáveis independentes

# Importando base de dados SinasC para construção de indicadores
dados_SinasC <- read.csv("dados_SINASC.csv")
print(dados_SinasC)

# install.packages("dplyr")
library(dplyr)

# Transformando variáveis PARTO
dados_SinasC <- dados_SinasC %>%
  mutate(PARTO = case_when(
    PARTO == "Vaginal" ~ "1",
    PARTO == "Cesáreo" ~ "2",
    TRUE ~ PARTO
  ))

# Converta a coluna para numérico
dados_SinasC$PARTO <- as.numeric(dados_SinasC$PARTO)

# Transformando os valores da coluna 'CONSULTAS'
dados_SinasC <- dados_SinasC %>%
  mutate(CONSULTAS = case_when(
    CONSULTAS == "Nenhuma" ~ "1",
    CONSULTAS == "1 a 3" ~ "2",
    CONSULTAS == "4 a 6 vezes" ~ "3",
    CONSULTAS == "7 ou mais vezes" ~ "4",
    TRUE ~ CONSULTAS
  ))

# Substituindo NA por 9 na coluna 'CONSULTAS'
dados_SinasC$CONSULTAS <- replace_na(dados_SinasC$CONSULTAS, 9)

# Converta a coluna para numérico
dados_SinasC$CONSULTAS <- as.numeric(dados_SinasC$CONSULTAS)

# Salvando os resultados
write.csv(dados_SinasC, "dados_SINASC")


#FAIXA ETÁRIA
# Criando um novo objeto 'prop_parto_Vaginal'
prop_parto_Vaginal <- dados_SinasC %>%
  # Filtrando os dados para o intervalo de anos desejado, as regiões especificadas e as faixas etárias especificadas
  filter(DTNASC %in% 2011:2021, CODREGIAO %in% 1:5, FAIXA_ETARIAMAE %in% 1:5) %>%
  # Agrupando por FAIXA_ETARIAMAE, CODREGIAO e DTNASC
  group_by(DTNASC, CODREGIAO, FAIXA_ETARIAMAE) %>%
  # Calculando a proporção de partos vaginais
  summarise(proporcao = sum(PARTO == 1, na.rm = TRUE) / sum(PARTO %in% c(1, 2, 9), na.rm = TRUE) * 100)

# Criando um novo objeto 'prop_parto_Cesáreo'
prop_parto_Cesáreo <- dados_SinasC %>%
  # Filtrando os dados para o intervalo de anos desejado, as regiões especificadas e as faixas etárias especificadas
  filter(DTNASC %in% 2011:2021, CODREGIAO %in% 1:5, FAIXA_ETARIAMAE %in% 1:5) %>%
  # Agrupando por FAIXA_ETARIAMAE, CODREGIAO e DTNASC
  group_by(DTNASC, CODREGIAO, FAIXA_ETARIAMAE) %>%
  # Calculando a proporção de partos vaginais
  summarise(proporcao = sum(PARTO == 2, na.rm = TRUE) / sum(PARTO %in% c(1, 2, 9), na.rm = TRUE) * 100)

# Criando um novo objeto 'prop_parto_omissos'
prop_parto_omissos <- dados_SinasC %>%
  # Filtrando os dados para o intervalo de anos desejado, as regiões especificadas e as faixas etárias especificadas
  filter(DTNASC %in% 2011:2021, CODREGIAO %in% 1:5, FAIXA_ETARIAMAE %in% 1:5) %>%
  # Agrupando por FAIXA_ETARIAMAE, CODREGIAO e DTNASC
  group_by(DTNASC, CODREGIAO, FAIXA_ETARIAMAE) %>%
  # Calculando a proporção de partos vaginais
  summarise(proporcao = sum(PARTO == 9, na.rm = TRUE) / sum(PARTO %in% c(1, 2, 9), na.rm = TRUE) * 100)


#RAçA/COR
# Criando um novo objeto 'prop_parto_Vaginal'
prop_parto_Vaginal <- dados_SinasC %>%
  # Filtrando os dados para o intervalo de anos desejado, as regiões especificadas e as raças/cores especificadas
  filter(DTNASC %in% 2011:2021, CODREGIAO %in% 1:5, RACACORMAE %in% c(1:5, 9)) %>%
  # Agrupando por RACACORMAE, CODREGIAO e DTNASC
  group_by(DTNASC, CODREGIAO, RACACORMAE) %>%
  # Calculando a proporção de partos vaginais
  summarise(proporcao = sum(PARTO == 1, na.rm = TRUE) / sum(PARTO %in% c(1, 2, 9), na.rm = TRUE) * 100)
# Criando um novo objeto 'prop_parto_Cesáreo'
prop_parto_Cesáreo <- dados_SinasC %>%
  # Filtrando os dados para o intervalo de anos desejado, as regiões especificadas e as raças/cores especificadas
  filter(DTNASC %in% 2011:2021, CODREGIAO %in% 1:5, RACACORMAE %in% c(1:5, 9)) %>%
  # Agrupando por RACACORMAE, CODREGIAO e DTNASC
  group_by(DTNASC, CODREGIAO, RACACORMAE) %>%
  # Calculando a proporção de partos vaginais
  summarise(proporcao = sum(PARTO == 2, na.rm = TRUE) / sum(PARTO %in% c(1, 2, 9), na.rm = TRUE) * 100)
# Criando um novo objeto 'prop_parto_Cesáreo'
prop_parto_omissos <- dados_SinasC %>%
  # Filtrando os dados para o intervalo de anos desejado, as regiões especificadas e as raças/cores especificadas
  filter(DTNASC %in% 2011:2021, CODREGIAO %in% 1:5, RACACORMAE %in% c(1:5, 9)) %>%
  # Agrupando por RACACORMAE, CODREGIAO e DTNASC
  group_by(DTNASC, CODREGIAO, RACACORMAE) %>%
  # Calculando a proporção de partos vaginais
  summarise(proporcao = sum(PARTO == 9, na.rm = TRUE) / sum(PARTO %in% c(1, 2, 9), na.rm = TRUE) * 100)

write_xlsx(prop_parto_omissos, "prop_parto_omissos_RACACOR")

# ESCOLARIDADE

# Criando um novo objeto 'prop_parto_Vaginal_ESC'
prop_parto_Vaginal_ESColaridade <- dados_SinasC %>%
  # Filtrando os dados para o intervalo de anos desejado, as regiões especificadas e os níveis de escolaridade especificados
  filter(DTNASC %in% 2011:2021, CODREGIAO %in% 1:5, ESCMAE %in% c(1:5, 9)) %>%
  # Agrupando por ESCMAE, CODREGIAO e DTNASC
  group_by(DTNASC, CODREGIAO,ESCMAE) %>%
  # Calculando a proporção de partos vaginais
  summarise(proporcao = sum(PARTO == 1, na.rm = TRUE) / sum(PARTO %in% c(1, 2, 9), na.rm = TRUE) * 100)
# Criando um novo objeto 'prop_parto_Vaginal_ESC'
prop_parto_Cesáreo_ESC <- dados_SinasC %>%
  # Filtrando os dados para o intervalo de anos desejado, as regiões especificadas e os níveis de escolaridade especificados
  filter(DTNASC %in% 2011:2021, CODREGIAO %in% 1:5, ESCMAE %in% c(1:5, 9)) %>%
  # Agrupando por ESCMAE, CODREGIAO e DTNASC
  group_by(DTNASC, CODREGIAO,ESCMAE) %>%
  # Calculando a proporção de partos vaginais
  summarise(proporcao = sum(PARTO == 2, na.rm = TRUE) / sum(PARTO %in% c(1, 2, 9), na.rm = TRUE) * 100)
# Criando um novo objeto 'prop_parto_Vaginal_ESC'
prop_parto_Omissos_ESC <- dados_SinasC %>%
  # Filtrando os dados para o intervalo de anos desejado, as regiões especificadas e os níveis de escolaridade especificados
  filter(DTNASC %in% 2011:2021, CODREGIAO %in% 1:5, ESCMAE %in% c(1:5, 9)) %>%
  # Agrupando por ESCMAE, CODREGIAO e DTNASC
  group_by(DTNASC, CODREGIAO, ESCMAE) %>%
  # Calculando a proporção de partos vaginais
  summarise(proporcao = sum(PARTO == 9, na.rm = TRUE) / sum(PARTO %in% c(1, 2, 9), na.rm = TRUE) * 100)

write_xlsx(prop_parto_Omissos_ESC, "prop_parto_Omissos_ESCOLARIDADE")

# ESTADO CIVIL
# Criando um novo objeto 'prop_parto_Vaginal_ESTCIV'
prop_parto_Vaginal_ESTCIV <- dados_SinasC %>%
  # Filtrando os dados para o intervalo de anos desejado, as regiões especificadas e os estados civis especificados
  filter(DTNASC %in% 2011:2021, CODREGIAO %in% 1:5, ESTCIVMAE %in% c(1:5, 9)) %>%
  # Agrupando por ESTCIVMAE, CODREGIAO e DTNASC
  group_by(DTNASC, CODREGIAO, ESTCIVMAE) %>%
  # Calculando a proporção de partos vaginais
  summarise(proporcao = sum(PARTO == 1, na.rm = TRUE) / sum(PARTO %in% c(1, 2, 9), na.rm = TRUE) * 100)

# Criando um novo objeto 'prop_parto_Cesáreo_ESTCIV'
prop_parto_Cesáreo_ESTCIV <- dados_SinasC %>%
  # Filtrando os dados para o intervalo de anos desejado, as regiões especificadas e os estados civis especificados
  filter(DTNASC %in% 2011:2021, CODREGIAO %in% 1:5, ESTCIVMAE %in% c(1:5, 9)) %>%
  # Agrupando por ESTCIVMAE, CODREGIAO e DTNASC
  group_by(DTNASC, CODREGIAO, ESTCIVMAE) %>%
  # Calculando a proporção de partos vaginais
  summarise(proporcao = sum(PARTO == 2, na.rm = TRUE) / sum(PARTO %in% c(1, 2, 9), na.rm = TRUE) * 100)

# Criando um novo objeto 'prop_parto_Omisso_ESTCIV'
prop_parto_Omisso_ESTCIV <- dados_SinasC %>%
  # Filtrando os dados para o intervalo de anos desejado, as regiões especificadas e os estados civis especificados
  filter(DTNASC %in% 2011:2021, CODREGIAO %in% 1:5, ESTCIVMAE %in% c(1:5, 9)) %>%
  # Agrupando por ESTCIVMAE, CODREGIAO e DTNASC
  group_by(DTNASC, CODREGIAO, ESTCIVMAE) %>%
  # Calculando a proporção de partos vaginais
  summarise(proporcao = sum(PARTO == 9, na.rm = TRUE) / sum(PARTO %in% c(1, 2, 9), na.rm = TRUE) * 100)

write_xlsx(prop_parto_Omisso_ESTCIV, "prop_parto_Omisso_ESTCIVIL")

# PORPORÇÃO DE CONSULTAS PRÉ-NATAL

# FAIXA ETÁRIA

# Criando um novo objeto 'prop_consultas_nenhuma_FXET'
prop_consultas_nenhuma_FXET <- dados_SinasC %>%
  # Filtrando os dados para o intervalo de anos desejado, as regiões especificadas e as faixas etárias especificadas
  filter(DTNASC %in% 2011:2021, CODREGIAO %in% 1:5, FAIXA_ETARIAMAE %in% 1:5) %>%
  # Agrupando por FAIXA_ETARIAMAE, CODREGIAO e DTNASC
  group_by(FAIXA_ETARIAMAE, CODREGIAO, DTNASC) %>%
  # Calculando a proporção de gestantes que não realizaram nenhuma consulta pré-natal
  summarise(proporcao = sum(CONSULTAS == 1, na.rm = TRUE) / sum(CONSULTAS %in% c(1, 2, 3, 4, 9), na.rm = TRUE) * 100)

# Criando um novo objeto 'prop_consultas_1a3_FXET'
prop_consultas_1a3_FXET <- dados_SinasC %>%
  # Filtrando os dados para o intervalo de anos desejado, as regiões especificadas e as faixas etárias especificadas
  filter(DTNASC %in% 2011:2021, CODREGIAO %in% 1:5, FAIXA_ETARIAMAE %in% 1:5) %>%
  # Agrupando por FAIXA_ETARIAMAE, CODREGIAO e DTNASC
  group_by(DTNASC, CODREGIAO, FAIXA_ETARIAMAE) %>%
  # Calculando a proporção de gestantes que não realizaram nenhuma consulta pré-natal
  summarise(proporcao = sum(CONSULTAS == 2, na.rm = TRUE) / sum(CONSULTAS %in% c(1, 2, 3, 4, 9), na.rm = TRUE) * 100)

# Criando um novo objeto 'prop_consultas_4a6_FXET'
prop_consultas_4a6_FXET <- dados_SinasC %>%
  # Filtrando os dados para o intervalo de anos desejado, as regiões especificadas e as faixas etárias especificadas
  filter(DTNASC %in% 2011:2021, CODREGIAO %in% 1:5, FAIXA_ETARIAMAE %in% 1:5) %>%
  # Agrupando por FAIXA_ETARIAMAE, CODREGIAO e DTNASC
  group_by(DTNASC, CODREGIAO, FAIXA_ETARIAMAE) %>%
  # Calculando a proporção de gestantes que não realizaram nenhuma consulta pré-natal
  summarise(proporcao = sum(CONSULTAS == 3, na.rm = TRUE) / sum(CONSULTAS %in% c(1, 2, 3, 4, 9), na.rm = TRUE) * 100)

# Criando um novo objeto 'prop_consultas_7eMais_FXET'
prop_consultas_7eMais_FXET <- dados_SinasC %>%
  # Filtrando os dados para o intervalo de anos desejado, as regiões especificadas e as faixas etárias especificadas
  filter(DTNASC %in% 2011:2021, CODREGIAO %in% 1:5, FAIXA_ETARIAMAE %in% 1:5) %>%
  # Agrupando por FAIXA_ETARIAMAE, CODREGIAO e DTNASC
  group_by(DTNASC, CODREGIAO, FAIXA_ETARIAMAE) %>%
  # Calculando a proporção de gestantes que não realizaram nenhuma consulta pré-natal
  summarise(proporcao = sum(CONSULTAS == 4, na.rm = TRUE) / sum(CONSULTAS %in% c(1, 2, 3, 4, 9), na.rm = TRUE) * 100)

write_xlsx(prop_consultas_7eMais_FXET, "prop_consultas_7eMais_FXET")

# RAÇA / COR

# Criando um novo objeto 'prop_consultas_nenhuma_RACA'
prop_consultas_nenhuma_RACA <- dados_SinasC %>%
  # Filtrando os dados para o intervalo de anos desejado, as regiões especificadas e as raca cor especificadas
  filter(DTNASC %in% 2011:2021, CODREGIAO %in% 1:5, RACACORMAE %in% c(1:5, 9)) %>%
  # Agrupando por FAIXA_ETARIAMAE, CODREGIAO e DTNASC
  group_by(DTNASC, CODREGIAO, RACACORMAE) %>%
  # Calculando a proporção de gestantes que não realizaram nenhuma consulta pré-natal
  summarise(proporcao = sum(CONSULTAS == 1, na.rm = TRUE) / sum(CONSULTAS %in% c(1, 2, 3, 4, 9), na.rm = TRUE) * 100)

# Criando um novo objeto 'prop_consultas_1a3_RACA'
prop_consultas_1a3_RACA <- dados_SinasC %>%
  # Filtrando os dados para o intervalo de anos desejado, as regiões especificadas e as raca cor especificadas
  filter(DTNASC %in% 2011:2021, CODREGIAO %in% 1:5, RACACORMAE %in% c(1:5, 9)) %>%
  # Agrupando por FAIXA_ETARIAMAE, CODREGIAO e DTNASC
  group_by(DTNASC, CODREGIAO, RACACORMAE) %>%
  # Calculando a proporção de gestantes que não realizaram nenhuma consulta pré-natal
  summarise(proporcao = sum(CONSULTAS == 2, na.rm = TRUE) / sum(CONSULTAS %in% c(1, 2, 3, 4, 9), na.rm = TRUE) * 100)

# Criando um novo objeto 'prop_consultas_4a6_RACA'
prop_consultas_4a6_RACA <- dados_SinasC %>%
  # Filtrando os dados para o intervalo de anos desejado, as regiões especificadas e as raca cor especificadas
  filter(DTNASC %in% 2011:2021, CODREGIAO %in% 1:5, RACACORMAE %in% c(1:5, 9)) %>%
  # Agrupando por FAIXA_ETARIAMAE, CODREGIAO e DTNASC
  group_by(DTNASC, CODREGIAO, RACACORMAE) %>%
  # Calculando a proporção de gestantes que não realizaram nenhuma consulta pré-natal
  summarise(proporcao = sum(CONSULTAS == 3, na.rm = TRUE) / sum(CONSULTAS %in% c(1, 2, 3, 4, 9), na.rm = TRUE) * 100)

# Criando um novo objeto 'prop_consultas_7eMais_RACA'
prop_consultas_7eMais_RACA <- dados_SinasC %>%
  # Filtrando os dados para o intervalo de anos desejado, as regiões especificadas e as raca cor especificadas
  filter(DTNASC %in% 2011:2021, CODREGIAO %in% 1:5, RACACORMAE %in% c(1:5, 9)) %>%
  # Agrupando por FAIXA_ETARIAMAE, CODREGIAO e DTNASC
  group_by(DTNASC, CODREGIAO, RACACORMAE) %>%
  # Calculando a proporção de gestantes que não realizaram nenhuma consulta pré-natal
  summarise(proporcao = sum(CONSULTAS == 4, na.rm = TRUE) / sum(CONSULTAS %in% c(1, 2, 3, 4, 9), na.rm = TRUE) * 100)

write_xlsx(prop_consultas_7eMais_RACA, "prop_consultas_7eMais_RACA")

# ESTADO CIVIL 

# Criando um novo objeto 'prop_consultas_nenhuma_ESTCIV'
prop_consultas_nenhuma_ESTCIV <- dados_SinasC %>%
  # Filtrando os dados para o intervalo de anos desejado, as regiões especificadas e os estados civis especificadas
  filter(DTNASC %in% 2011:2021, CODREGIAO %in% 1:5, ESTCIVMAE %in% c(1:5, 9)) %>%
  # Agrupando por FAIXA_ETARIAMAE, CODREGIAO e DTNASC
  group_by(DTNASC, CODREGIAO, ESTCIVMAE) %>%
  # Calculando a proporção de gestantes que não realizaram nenhuma consulta pré-natal
  summarise(proporcao = sum(CONSULTAS == 1, na.rm = TRUE) / sum(CONSULTAS %in% c(1, 2, 3, 4, 9), na.rm = TRUE) * 100)

# Criando um novo objeto 'prop_consultas_nenhuma_ESTCIV'
prop_consultas_1a3_ESTCIV <- dados_SinasC %>%
  # Filtrando os dados para o intervalo de anos desejado, as regiões especificadas e os estados civis especificadas
  filter(DTNASC %in% 2011:2021, CODREGIAO %in% 1:5, ESTCIVMAE %in% c(1:5, 9)) %>%
  # Agrupando por ESTCIV, CODREGIAO e DTNASC
  group_by(DTNASC, CODREGIAO, ESTCIVMAE) %>%
  # Calculando a proporção de gestantes que não realizaram nenhuma consulta pré-natal
  summarise(proporcao = sum(CONSULTAS == 2, na.rm = TRUE) / sum(CONSULTAS %in% c(1, 2, 3, 4, 9), na.rm = TRUE) * 100)

# Criando um novo objeto 'prop_consultas_nenhuma_ESTCIV'
prop_consultas_4a6_ESTCIV <- dados_SinasC %>%
  # Filtrando os dados para o intervalo de anos desejado, as regiões especificadas e os estados civis especificadas
  filter(DTNASC %in% 2011:2021, CODREGIAO %in% 1:5, ESTCIVMAE %in% c(1:5, 9)) %>%
  # Agrupando por ESTCIV, CODREGIAO e DTNASC
  group_by(DTNASC, CODREGIAO, ESTCIVMAE) %>%
  # Calculando a proporção de gestantes que não realizaram nenhuma consulta pré-natal
  summarise(proporcao = sum(CONSULTAS == 3, na.rm = TRUE) / sum(CONSULTAS %in% c(1, 2, 3, 4, 9), na.rm = TRUE) * 100)


# Criando um novo objeto 'prop_consultas_nenhuma_ESTCIV'
prop_consultas_7emais_ESTCIV <- dados_SinasC %>%
  # Filtrando os dados para o intervalo de anos desejado, as regiões especificadas e os estados civis especificadas
  filter(DTNASC %in% 2011:2021, CODREGIAO %in% 1:5, ESTCIVMAE %in% c(1:5, 9)) %>%
  # Agrupando por ESTCIV, CODREGIAO e DTNASC
  group_by(DTNASC, CODREGIAO, ESTCIVMAE) %>%
  # Calculando a proporção de gestantes que não realizaram nenhuma consulta pré-natal
  summarise(proporcao = sum(CONSULTAS == 4, na.rm = TRUE) / sum(CONSULTAS %in% c(1, 2, 3, 4, 9), na.rm = TRUE) * 100)


write_xlsx(prop_consultas_7emais_ESTCIV, "prop_consultas_7emais_ESTCIV")

# ESCOLARIDADE

# Criando um novo objeto 'prop_consultas_nenhuma_ESC'
prop_consultas_nenhuma_ESC <- dados_SinasC %>%
  # Filtrando os dados para o intervalo de anos desejado, as regiões especificadas e as escolaridades especificadas
  filter(DTNASC %in% 2011:2021, CODREGIAO %in% 1:5, ESCMAE %in% c(1:5, 9)) %>%
  # Agrupando por FAIXA_ETARIAMAE, CODREGIAO e DTNASC
  group_by(DTNASC, CODREGIAO, ESCMAE) %>%
  # Calculando a proporção de gestantes que não realizaram nenhuma consulta pré-natal
  summarise(proporcao = sum(CONSULTAS == 1, na.rm = TRUE) / sum(CONSULTAS %in% c(1, 2, 3, 4, 9), na.rm = TRUE) * 100)

# Criando um novo objeto 'prop_consultas_nenhuma_ESC'
prop_consultas_1a3_ESC <- dados_SinasC %>%
  # Filtrando os dados para o intervalo de anos desejado, as regiões especificadas e as e as escolaridades especificadas
  filter(DTNASC %in% 2011:2021, CODREGIAO %in% 1:5, ESCMAE %in% c(1:5, 9)) %>%
  # Agrupando por ESTCIV, CODREGIAO e DTNASC
  group_by(DTNASC, CODREGIAO, ESCMAE) %>%
  # Calculando a proporção de gestantes que não realizaram nenhuma consulta pré-natal
  summarise(proporcao = sum(CONSULTAS == 2, na.rm = TRUE) / sum(CONSULTAS %in% c(1, 2, 3, 4, 9), na.rm = TRUE) * 100)

# Criando um novo objeto 'prop_consultas_nenhuma_ESC'
prop_consultas_4a6_ESC <- dados_SinasC %>%
  # Filtrando os dados para o intervalo de anos desejado, as regiões especificadas e e as escolaridades especificadas
  filter(DTNASC %in% 2011:2021, CODREGIAO %in% 1:5, ESCMAE %in% c(1:5, 9)) %>%
  # Agrupando por ESTCIV, CODREGIAO e DTNASC
  group_by(DTNASC, CODREGIAO, ESCMAE) %>%
  # Calculando a proporção de gestantes que não realizaram nenhuma consulta pré-natal
  summarise(proporcao = sum(CONSULTAS == 3, na.rm = TRUE) / sum(CONSULTAS %in% c(1, 2, 3, 4, 9), na.rm = TRUE) * 100)


# Criando um novo objeto 'prop_consultas_nenhuma_ESC'
prop_consultas_7emais_ESC <- dados_SinasC %>%
  # Filtrando os dados para o intervalo de anos desejado, as regiões especificadas e as escolaridades especificadas
  filter(DTNASC %in% 2011:2021, CODREGIAO %in% 1:5, ESCMAE %in% c(1:5, 9)) %>%
  # Agrupando por ESTCIV, CODREGIAO e DTNASC
  group_by(DTNASC, CODREGIAO, ESCMAE) %>%
  # Calculando a proporção de gestantes que não realizaram nenhuma consulta pré-natal
  summarise(proporcao = sum(CONSULTAS == 4, na.rm = TRUE) / sum(CONSULTAS %in% c(1, 2, 3, 4, 9), na.rm = TRUE) * 100)

write_xlsx(prop_consultas_7emais_ESC, "prop_consultas_7emais_ESC")

# PROPORÇÃO DE NASCIDOS VIVOS DE MÃES ADOLESCENTES
#Este indicador não pode ser agrupado por Ano, Local e Faixa Etária

# De acordo com Ano, Região e RACA/COR
# Criando um novo objeto 'Prop_mae_adol_RACA

Prop_mae_adol_RACA <- dados_SinasC %>%
  # Filtrando os dados para o intervalo de anos desejado, as regiões especificadas e as raças/cores especificadas
  filter(DTNASC %in% 2011:2021, CODREGIAO %in% 1:5, RACACORMAE %in% c(1, 2, 3, 4, 5, 9)) %>%
  # Agrupando por CODREGIAO, DTNASC e RACACORMAE
  group_by(CODREGIAO, DTNASC, RACACORMAE) %>%
  # Calculando a proporção de nascidos vivos de mães adolescentes
  summarise(proporcao = (sum(FAIXA_ETARIAMAE %in% c(1, 2), na.rm = TRUE) / sum(FAIXA_ETARIAMAE %in% 1:5, na.rm = TRUE)) * 1000)

write_xlsx(Prop_mae_adol_RACA, "Prop_mae_adol_RACA")  
  
# De acordo com Ano, Região e ESTADO CIVIL

Prop_mae_adol_ESTCIV <- dados_SinasC %>%
  # Filtrando os dados para o intervalo de anos desejado, as regiões especificadas e oss estados civis especificadas
  filter(DTNASC %in% 2011:2021, CODREGIAO %in% 1:5, ESTCIVMAE %in% c(1, 2, 3, 4, 5, 9)) %>%
  # Agrupando por CODREGIAO, DTNASC e RACACORMAE
  group_by(CODREGIAO, DTNASC, ESTCIVMAE) %>%
  # Calculando a proporção de nascidos vivos de mães adolescentes
  summarise(proporcao = (sum(FAIXA_ETARIAMAE %in% c(1, 2), na.rm = TRUE) / sum(FAIXA_ETARIAMAE %in% 1:5, na.rm = TRUE)) * 1000)

write_xlsx(Prop_mae_adol_ESTCIV, "Prop_mae_adol_ESTCIV")  


# De acordo com Ano, Região e ESCOLARIDADE

Prop_mae_adol_ESC <- dados_SinasC %>%
  # Filtrando os dados para o intervalo de anos desejado, as regiões especificadas e os níveis de escolaridade especificadas
  filter(DTNASC %in% 2011:2021, CODREGIAO %in% 1:5, ESCMAE %in% c(1, 2, 3, 4, 5, 9)) %>%
  # Agrupando por CODREGIAO, DTNASC e ESCMAE
  group_by(CODREGIAO, DTNASC, ESCMAE) %>%
  # Calculando a proporção de nascidos vivos de mães adolescentes
  summarise(proporcao = (sum(FAIXA_ETARIAMAE %in% c(1, 2), na.rm = TRUE) / sum(FAIXA_ETARIAMAE %in% 1:5, na.rm = TRUE)) * 1000)

write_xlsx(Prop_mae_adol_ESC, "Prop_mae_adol_ESC")  

dados_SinasC <- read.csv("dados_SINASC")

# Aquisição de dados SIA

dados_sia_bruto <- read.csv("dadosSIA_brutos.csv", fileEncoding = "latin1")

# Selecionando as colunas específicas
dados_sia_variaveis <- dados_sia_bruto[c("AP_PRIPAL", "AP_UFMUN", "AP_NUIDADE", "AP_SEXO", "AP_RACACOR", "AP_MUNPCN", "AP_UFDIF", "AP_MNDIF", "AP_OBITO", "AP_ALTA", "AP_CIDSEC")]

# Visualizando os resultados
print(dados_sia_variaveis)

# Definindo os códigos dos procedimentos
codigos_procedimentos <- c("0310010039", "0310010047", "0310010055", "0409060070", "0411010026", 
                           "0411010034", "0411010042", "0409060046", "0409060054", "0411020013", 
                           "411020073")

# Selecionando as linhas cujo valor da coluna AP_PRIPAL corresponde aos códigos dos procedimentos
sia_gestantes <- dados_sia_variaveis[dados_sia_variaveis$AP_PRIPAL %in% codigos_procedimentos, ]

# Visualizando os resultados
print(sia_gestantes)

# Função para ler arquivos DBC
read_dbc <- function(file) {
  # Crie um diretório temporário
  temp <- tempfile()
  
  # Descompacte o arquivo ZIP no diretório temporário
  unzip(file, exdir = temp)
  
  # Liste os arquivos DBC no diretório temporário
  dbf_files <- list.files(temp, pattern = "\\.dbc$", full.names = TRUE)
  
  # Inicialize um dataframe vazio para armazenar os dados
  combined_data <- data.frame()
  
  # Loop para ler cada arquivo DBC
  for (dbf_file in dbf_files) {
    data <- read.dbc(dbf_file)
    
    # Se o dataframe combinado estiver vazio, apenas atribua os dados a ele
    if (nrow(combined_data) == 0) {
      combined_data <- data
    } else {
      # Crie um conjunto de colunas comuns
      all_cols <- union(colnames(combined_data), colnames(data))
      
      # Preencha colunas em branco nos dataframes
      for (col in setdiff(all_cols, colnames(data))) {
        data[[col]] <- NA
      }
      for (col in setdiff(all_cols, colnames(combined_data))) {
        combined_data[[col]] <- NA
      }
      
      # Combine os dados usando uma união externa para incluir todas as colunas
      combined_data <- full_join(combined_data, data, by = all_cols, suffix = c(".x", ".y"))
    }
  }
  
  # Remova o diretório temporário
  unlink(temp, recursive = TRUE)
  
  return(combined_data)
}

# Crie uma lista com os nomes dos arquivos ZIP
arquivos_zip <- c("arquivo (7).zip", "arquivo (8).zip", "arquivo (9).zip", "arquivo (10).zip", "arquivo (11).zip", "arquivo (12).zip", "arquivo (13).zip", "arquivo (14).zip", "arquivo (15).zip", "arquivo (16).zip", "arquivo (17).zip")

# Leia o primeiro arquivo DBC e armazene os dados em um dataframe
dadosSIA_brutos <- read_dbc(arquivos_zip[1])

# Loop para ler cada arquivo DBC nos arquivos ZIP restantes
for (file in arquivos_zip[-1]) {
  # Leia o arquivo DBC
  data <- read_dbc(file)
  
  # Combine os dados usando uma união externa
  dadosSIA_brutos <- full_join(dadosSIA_brutos, data, by = colnames(dadosSIA_brutos), suffix = c(".x", ".y"))
}

# Salve o dataframe combinado como um arquivo CSV
write.csv(dadosSIA_brutos, "dadosSIA_brutos.csv", row.names = FALSE)

# Aquisição dados SIH via microdatasus

# Aquisição dos dados:
dados_brutos11 <- fetch_datasus(year_start = 2011, month_start = 1,
                                year_end = 2011, month_end = 12,
                                information_system = "SIH-RD")


dados_brutos12 <- fetch_datasus(year_start = 2012, month_start = 1,
                                year_end = 2012, month_end = 12,
                                information_system = "SIH-RD")


dados_brutos13 <- fetch_datasus(year_start = 2013, month_start = 1,
                                year_end = 2013, month_end = 12,
                                information_system = "SIH-RD")


dados_brutos14 <- fetch_datasus(year_start = 2014, month_start = 1,
                                year_end = 2014, month_end = 12,
                                information_system = "SIH-RD")

dados_brutos15 <- fetch_datasus(year_start = 2015, month_start = 1,
                                year_end = 2015, month_end = 12,
                                information_system = "SIH-RD")

dados_brutos16 <- fetch_datasus(year_start = 2016, month_start = 1,
                                year_end = 2016, month_end = 12,
                                information_system = "SIH-RD")

dados_brutos17 <- fetch_datasus(year_start = 2017, month_start = 1,
                                year_end = 2017, month_end = 12,
                                information_system = "SIH-RD")

dados_brutos18 <- fetch_datasus(year_start = 2018, month_start = 1,
                                year_end = 2018, month_end = 12,
                                information_system = "SIH-RD")

dados_brutos19 <- fetch_datasus(year_start = 2019, month_start = 1,
                                year_end = 2019, month_end = 12,
                                information_system = "SIH-RD")

dados_brutos20 <- fetch_datasus(year_start = 2020, month_start = 1,
                                year_end = 2020, month_end = 12,
                                information_system = "SIH-RD")

dados_brutos21 <- fetch_datasus(year_start = 2021, month_start = 1,
                                year_end = 2021, month_end = 12,
                                information_system = "SIH-RD")

# Lista de dataframes
lista_dados_brutos <- list(dados_brutos11, dados_brutos12, dados_brutos13, dados_brutos14,
                           dados_brutos15, dados_brutos16, dados_brutos17, dados_brutos18,
                           dados_brutos19, dados_brutos20, dados_brutos21)

# Função para filtrar colunas
filtrar_colunas <- function(df) {
  df[c("MUNIC_RES", "PROC_SOLIC", "PROC_REA", "DIAG_PRINC", 
       "IDADE", "DIAS_PERM", "MORTE", "NUM_FILHOS", "CID_NOTIF", 
       "INSC_PN", "CID_ASSO", "CID_MORTE", "RACA_COR")]
}

# Aplicando a função a cada dataframe na lista
lista_dados_filtrados <- lapply(lista_dados_brutos, filtrar_colunas)

# Unindo os dataframes filtrados
dados_filtrados <- bind_rows(lista_dados_filtrados)

# Visualizando os resultados
print(dados_filtrados)

# Salvando o dataframe como CSV
write.csv(dados_filtrados, "dados_SIH.csv", row.names = FALSE)

# Lista de valores desejados
Partos_Curetagem <- c("0310010039", "0310010047", "0310010055", "0409060070", 
                       "0411010026", "0411010034", "0411010042", "0409060046", 
                       "0409060054", "0411020013", "411020073")

# Lista de valores desejados
valores_desejados <- c("0205020151", "0205020143", "0205020151")

# Filtrando o dataframe
dados_filtrados3 <- dados_filtrados[dados_filtrados$PROC_SOLIC %in% valores_desejados, ]

# Visualizando os resultados
print(dados_filtrados3)

# Criação de Indicadores para gráficos

Diretas <- read_xlsx("Direta_SPSS.xlsx")
Indiretas <- read_xlsx("Indireta_SPSS.xlsx")
Nascidos_Vivos <- read.csv("dados_SINASC")

# Agrupe os dados por ano, UF de residência e região de residência
Diretas_agrupadas <- Diretas %>%
  group_by(DTOBITO, UFRES, REGIAORES) %>%
  summarise(Obitos = n(), .groups = "drop")

Indiretas_agrupadas <- Indiretas %>%
  group_by(DTOBITO, UFRES, REGIAORES) %>%
  summarise(Obitos = n(), .groups = "drop")

Nascidos_Vivos_agrupados <- Nascidos_Vivos %>%
  group_by(DTNASC, CODUF, CODREGIAO) %>%
  summarise(Nascidos = n(), .groups = "drop")

# Converta 'CODUF' para caractere
Nascidos_Vivos_agrupados$CODUF <- as.character(Nascidos_Vivos_agrupados$CODUF)

# Junte os dois conjuntos de dados
dados_direta <- left_join(Diretas_agrupadas, Nascidos_Vivos_agrupados, 
                          by = c("DTOBITO" = "DTNASC", "UFRES" = "CODUF", "REGIAORES" = "CODREGIAO"))

dados_indireta <- left_join(Indiretas_agrupadas, Nascidos_Vivos_agrupados, 
                            by = c("DTOBITO" = "DTNASC", "UFRES" = "CODUF", "REGIAORES" = "CODREGIAO"))

# Calcule a RMM bruta
dados_direta$RMM_DIRETA_BRUTA <- (dados_direta$Obitos / dados_direta$Nascidos) * 100000
dados_indireta$RMM_INDIRETA_BRUTA <- (dados_indireta$Obitos / dados_indireta$Nascidos) * 100000

# Salve o resultado em um arquivo xlsx
write_xlsx(dados_direta, "RMM_DIRETA_BRUTA.xlsx")
write_xlsx(dados_indireta, "RMM_INDIRETA_BRUTA.xlsx")


# Agrupe os dados por ano, UF de residência e região de residência
Diretas_agrupadas <- Diretas %>%
  group_by(DTOBITO, UFRES, REGIAORES) %>%
  summarise(Obitos = n(), .groups = "drop")

Nascidos_Vivos_agrupados <- Nascidos_Vivos %>%
  group_by(DTNASC, CODUF, CODREGIAO) %>%
  summarise(Nascidos = n(), .groups = "drop")

# Junte os dois conjuntos de dados
dados <- left_join(Diretas_agrupadas, Nascidos_Vivos_agrupados, 
                   by = c("DTOBITO" = "DTNASC", "UFRES" = "CODUF", "REGIAORES" = "CODREGIAO"))

# Calcule a RMM bruta
dados$RMM_DIRETA_BRUTA <- (dados$Obitos / dados$Nascidos) * 100000

# Salve o resultado em um arquivo xlsx
write_xlsx(dados, "RMM_DIRETA_BRUTA.xlsx")

# Agrupe os dados por ano, UF de residência e região de residência
Indiretas_agrupadas <- Indiretas %>%
  group_by(DTOBITO, UFRES, REGIAORES) %>%
  summarise(Obitos = n(), .groups = "drop")

Nascidos_Vivos_agrupados <- Nascidos_Vivos %>%
  group_by(DTNASC, CODUF, CODREGIAO) %>%
  summarise(Nascidos = n(), .groups = "drop")

# Converta 'CODUF' para caractere
Nascidos_Vivos_agrupados$CODUF <- as.character(Nascidos_Vivos_agrupados$CODUF)

# Junte os dois conjuntos de dados
dados0 <- left_join(Indiretas_agrupadas, Nascidos_Vivos_agrupados, 
                   by = c("DTOBITO" = "DTNASC", "UFRES" = "CODUF", "REGIAORES" = "CODREGIAO"))

# Calcule a RMM bruta
dados0$RMM_INDIRETA_BRUTA <- (dados0$Obitos / dados0$Nascidos) * 100000


# Salve o resultado em um arquivo xlsx
write_xlsx(dados, "RMM_INDIRETA_BRUTA.xlsx")

# Substituir 9 e null por NA
Diretas[Diretas == 9] <- NA
Indiretas[Indiretas == 9] <- NA

# Verificar a completude das variáveis
summary(Diretas[c("RACACOR", "ESTCIV", "ESC", "FONTEINV")])
summary(Indiretas[c("RACACOR", "ESTCIV", "ESC", "FONTEINV")])

# Definir as variáveis
vars <- c("RACACOR", "ESTCIV", "ESC", "FONTINV")

# Função para calcular a porcentagem de NA, null e 9
calc_percent <- function(df, var) {
  total <- length(df[[var]])
  na_count <- sum(is.na(df[[var]]))
  null_count <- sum(df[[var]] == "null", na.rm = TRUE)
  nine_count <- sum(df[[var]] == 9, na.rm = TRUE)
  
  percent <- (na_count + null_count + nine_count) / total * 100
  return(percent)
}

# Calcular a porcentagem para cada variável em cada conjunto de dados
for (var in vars) {
  print(paste0("Diretas - ", var, ": ", calc_percent(Diretas, var), "%"))
  print(paste0("Indiretas - ", var, ": ", calc_percent(Indiretas, var), "%"))
}
